# Supplementary material for: Cultural adaptation and validation of the “Pregnancy Physical Activity Questionnaire” for the Portuguese population
Source: PLoS One. 2023 Jan 10;18(1):e0279124. doi: 10.1371/journal.pone.0279124 (PMC9831324; doi:10.1371/journal.pone.0279124)
Supplement: S1 Data — (XLSX) [file pone.0279124.s003.xlsx]

## Sheet: base
ID_number	marital status	marital status_cat	hab_lite	place	trimester	Days	Tgest	weight-bef- pregn	current weight	height	typepregn	medication	type medication	cardiovascular disease	Hiper_pregn	thyroid disease	anemia_grav	chronic bronchitis	Diab_Type_I	Diab_Type_II	Gestational diabetes	est_prof	occupation	gross monthly income	adult household	Family aggregate child	weight 1st baby	weight 2nd baby	weight 3rd baby	weight 4th baby	Exercise/organized sport before pregnancy	What exercise/sport did you practice before getting pregnant?	number of times a week you practiced exercise/sport before pregnant	time of exercise/sport sessions before pregnant	During pregnancy did you practice exercise/sport	PPAQ_TA	PPAQ_sedentary	PPAQ_Aclow	PPAQ_moderate activity	PPAQ_high activity	PPAQ_AC_domestic	PPAQ_AC_occupational	PPAQ_sports_Ex	Score_total_AE	PPAQ2_TA	PPAQ_sedentary	PPAQ_Aclow	PPAQ_moderate activity	PPAQ_high activity
12	1	1	2	2	3	5	35	53	61	1.55	1	1	2	2	2	2	2	2	2	2	2	1	4	2	2	0	NA	NA	NA	NA	2	0	NA	NA	2	57.75	9.45	47.425	0.875	0	43.05	0	0.875	52	80.85	18.55	61.425	0.875	0
47	1	1	2	2	3	99	37	64	83	1.66	1	1	3	2	2	2	2	2	2	2	2	4	NA	2	2	2	NA	NA	NA	NA	2	0	NA	NA	2	236.825	57.525	145.025	43.275	4.5	167.65	0	6.175	44	199.325	33.325	141.825	31.675	3.75
63	1	1	3	3	3	7	33	69.5	83	1.63	1	1	7	2	2	2	2	2	2	2	2	1	6	4	2	0	NA	NA	NA	NA	2	0	NA	NA	2	108.975	24.15	63	21.825	0	58.625	0	5.025	43	98.1	28.7	63	6.4	0
78	1	1	3	4	3	7	37	53	68	1.62	1	1	3	2	2	2	2	2	2	2	2	2	29	5	2	1	NA	NA	NA	NA	2	0	NA	NA	2	92.575	35.875	37.275	19.425	0	39.9	0	12.425	NA	61.525	43.575	8.4	9.55	0
82	1	1	3	4	3	7	32	49	60	NA	1	1	3	2	2	2	2	2	2	2	2	1	25	2	2	0	NA	NA	NA	NA	1	3	2	40	2	213.7	88.9	104.825	19.975	0	94.85	76.825	7.2	48	190.25	96.6	79.8	13.85	0
100	1	1	2	2	2	NA	16	65	63	1.65	1	2	NA	2	2	2	2	2	2	2	2	3	NA	NA	2	1	3.15	NA	NA	NA	2	NA	NA	NA	2	163.65	11.375	90.65	60	1.625	130.525	0	1.625	53	204.9	16.625	95.025	93.25	0
158	1	1	4	6	1	NA	12.5	66	71.5	1.69	1	1	24	2	2	2	2	2	2	2	2	1	33	6	2	1	3.11	NA	NA	NA	2	NA	NA	NA	2	175.975	85.75	60.9	29.325	0	75.425	76.825	0.8	NA	NA	NA	NA	NA	NA
159	1	1	3	6	1	NA	12.5	84	86	1.55	1	1	25	2	2	2	2	2	2	2	2	1	40	3	2	1	2.97	NA	NA	NA	2	NA	NA	NA	2	260.275	78.75	93.625	87.9	0	143.15	71.05	9.15	55	231.35	85.75	69.125	76.475	0
163	1	1	4	6	1	NA	12.4	58	58.5	1.67	1	1	8	2	2	2	2	2	2	2	2	2	52	6	2	0	NA	NA	NA	NA	1	11	2	60	2	150.675	94.325	25.725	38	18.875	26.325	71.05	22.325	52	156.55	79.625	32.9	44.775	15
2	1	1	2	1	3	7	30	89	101	1.63	1	1	1	2	2	2	2	2	2	2	1	1	1	3	2	0	NA	NA	NA	NA	2	0	NA	NA	2	104.65	18.55	74.9	7.825	3.375	76	0	10.1	49	125.825	24.15	88.025	12.025	1.625
3	1	1	2	1	3	7	37	65	76	1.62	1	1	1	2	2	2	2	2	2	2	2	4	NA	3	3	1	2.46	NA	NA	NA	2	0	NA	NA	2	222.475	66.675	117.075	38.725	0	128.675	0	0.875	47	250.125	77.875	89.775	82.475	0
4	1	1	3	1	3	6	27	45	52	1.63	1	1	2	2	2	2	2	2	2	2	2	1	2	3	2	0	NA	NA	NA	NA	2	0	NA	NA	2	380.125	45.5	169.575	165.05	0	64.05	219.275	4.575	51	191.9	32.2	100.275	57.8	1.625
5	1	1	2	1	3	7	31	53	67	1.58	1	1	3	2	2	2	2	2	2	2	2	4	NA	6	2	0	NA	NA	NA	NA	1	1	1	30	1	385.9	137.55	121.45	126.9	0	181.825	0	19.8	47	303.525	102.375	128.8	70.725	1.625
6	1	1	5	1	2	6	26	58	70	1.55	1	1	4	2	2	2	2	2	2	2	2	1	3	4	2	0	NA	NA	NA	NA	1	5	4	60	2	221.375	73.5	111.125	36.75	0	60.55	108.675	0.875	59	152.25	91.35	54.25	6.65	0
8	1	1	5	5	2	7	25	58	68	1.65	1	2	NA	2	2	2	2	2	2	2	2	1	3	5	2	1	3.67	NA	NA	NA	2	0	NA	NA	2	436.1	77.175	179.55	179.375	0	215.425	142.975	0	49	275.275	91.7	120.575	63	0
10	1	1	3	2	3	6	32	112.5	93	NA	1	1	3	2	2	2	2	2	2	2	2	2	5	3	2	0	NA	NA	NA	NA	2	0	NA	NA	2	321.65	9.1	109.2	203.35	0	12.425	285.075	0.875	59	383.425	20.3	85.05	278.075	0
11	1	1	2	2	3	7	35	63	77	1.5	1	1	3	2	2	2	2	2	2	2	2	4	NA	3	3	0	NA	NA	NA	NA	2	0	NA	NA	1	234.1	83.3	105.175	45.625	0	92.05	0	5.025	48	115.625	62.65	42.35	10.625	0
13	1	1	4	2	3	7	32	56	64.5	1.51	1	1	3	2	2	2	2	2	2	2	2	4	NA	4	2	0	NA	NA	NA	NA	2	0	NA	NA	2	74.325	30.45	40.6	3.275	0	36.225	0	3.275	59	70.825	39.9	27.65	3.275	0
14	1	1	3	1	3	7	37	63	82	1.72	1	2	NA	2	2	2	2	2	2	2	2	1	6	0	2	0	NA	NA	NA	NA	2	0	NA	NA	2	221.425	35.7	122.675	63.05	0	38.15	124.425	6.175	57	222.075	35.7	122.675	63.7	0
15	2	2	3	1	3	6	37	79	86	1.74	1	1	3	2	2	2	2	2	2	2	2	4	NA	0	2	0	NA	NA	NA	NA	2	0	NA	NA	2	88.025	21.525	55.65	10.85	0	51.275	0	5.25	90	56.175	14.525	36.4	5.25	0
17	1	1	2	1	3	7	34	68	77.4	1.62	1	1	2	2	2	2	2	2	2	2	2	3	NA	2	2	1	4.365	NA	NA	NA	2	0	NA	NA	2	135.45	37.275	77.175	21	0	92.925	0	5.25	90	250.375	65.275	103.95	81.15	0
18	1	1	4	1	3	99	37	58	71	1.63	1	1	3	2	2	2	2	2	2	2	2	2	7	0	2	0	NA	NA	NA	NA	1	6	2	30	2	228.75	97.65	89.075	42.025	0	101.85	76.3	8.775	51	322.075	138.425	154.175	29.475	0
19	1	1	3	1	3	7	36	55.5	69.7	1.67	1	2	NA	2	2	2	2	2	2	2	2	1	8	0	2	0	NA	NA	NA	NA	1	2	1	60	2	256.1	36.4	153.65	66.05	0	61.25	92.4	10.05	48	210.825	26.075	143.5	41.25	0
20	1	1	3	1	3	7	33	59	72	NA	1	1	2	2	2	2	2	2	2	2	2	4	NA	3	3	1	3.5	NA	NA	NA	2	0	NA	NA	2	180.725	13.3	108.15	59.275	0	152.775	0	3.275	46	241.45	24.15	124.775	92.525	0
21	1	1	2	1	3	7	33	75	95	1.62	1	1	3	2	2	2	2	2	2	2	2	4	NA	0	2	0	NA	NA	NA	NA	2	0	NA	NA	2	77.425	14.7	54.95	7.775	0	54.95	0	7.775	50	25.75	9.45	13.125	3.175	0
22	1	1	3	1	3	7	34	58	68	1.52	1	1	2	2	2	2	2	2	2	2	2	1	9	2	3	1	3.17	NA	NA	NA	1	2	2	60	2	538.35	110.075	294.875	133.4	0	309.925	119.175	10.025	57	477.175	104.475	253.05	119.65	0
23	1	1	3	1	3	7	31	94	101.2	1.7	1	2	NA	2	2	2	2	2	2	2	2	5	99	3	2	1	3.75	NA	NA	NA	2	0	NA	NA	2	185.275	36.75	117.25	31.275	0	66.675	86.45	5.025	59	202.425	53.9	117.25	31.275	0
25	1	1	2	1	3	6	28	54	64	1.6	1	1	3	2	2	2	2	2	2	2	2	2	1	1	2	0	NA	NA	NA	NA	2	0	NA	NA	2	148.325	83.825	57.575	6.925	0	49.35	76.3	1.675	48	154.075	83.825	53.55	16.7	0
26	1	1	4	1	3	99	32	64	72	1.63	1	2	NA	2	2	2	2	2	2	2	2	1	10	3	2	1	2.61	NA	NA	NA	2	0	NA	NA	2	259.45	35.7	135.45	88.3	0	112	122.325	3.425	56	281.225	43.575	137.725	99.925	0
27	1	1	4	1	3	7	29	52	61	1.59	1	1	2	2	2	2	2	2	2	2	2	2	11	2	2	1	3.23	NA	NA	NA	2	0	NA	NA	2	192.35	71.75	95.025	25.575	0	87.15	75.25	2.825	57	263.375	101.15	112.35	49.875	0
28	1	1	2	1	3	7	28	54	59.7	1.5	1	1	2	2	2	2	2	2	2	2	2	1	NA	1	2	0	NA	NA	NA	NA	2	0	NA	NA	2	194.95	12.25	145.95	36.75	0	64.575	108.675	0.875	54	228.375	19.95	171.675	36.75	0
29	1	1	4	1	3	7	30	63	70	NA	1	1	3	2	2	2	2	2	2	2	2	1	10	3	2	0	NA	NA	NA	NA	2	0	NA	NA	2	226.2	83.3	63	79.9	0	52.725	44.275	6.175	47	216.275	75.425	63.7	77.15	0
31	1	1	3	1	3	7	29	60	66	1.63	1	1	2	2	2	2	2	2	2	2	2	2	12	1	2	1	1.88	NA	NA	NA	2	NA	NA	NA	2	310.15	100.575	159.9	58.675	4.5	207.9	0	6.175	38	223.2	69.725	156.35	4.625	3.75
32	1	1	3	3	3	6	29	56	68	1.7	1	2	NA	2	2	2	2	2	2	2	2	2	13	3	2	1	3.21	NA	NA	NA	2	0	NA	NA	2	230.4	69.3	106.225	54.875	0	145.6	56	4.125	50	221.4	74.55	77.175	69.675	0
33	2	2	4	3	3	7	37	52	62	1.64	1	1	3	2	2	2	2	2	2	2	2	1	10	5	2	0	NA	NA	NA	NA	1	2	2	120	2	97.5	16.45	54.6	24.825	1.625	41.475	0	13.85	56	109.5	16.45	67.725	23.7	1.625
34	1	1	3	3	3	99	31	49	60.5	1.59	1	2	NA	2	2	2	2	2	2	2	2	1	6	5	2	0	NA	NA	NA	NA	1	6	5	30	1	205.1	50.05	125.825	27.6	1.625	45.55	121.625	10.1	50	182.8	50.05	112.7	20.05	0
36	2	2	4	3	3	7	32	54	62	1.6	1	1	2	2	2	2	2	2	2	2	2	1	14	4	2	0	NA	NA	NA	NA	1	5	3	50	2	194.825	70.875	53.025	70.925	0	41.65	81.725	8.8	58	263.05	75.425	77.875	109.75	0
37	1	1	4	3	3	7	27	71	79	1.65	1	2	NA	2	2	2	2	2	2	2	2	1	3	5	2	0	NA	NA	NA	NA	1	2	1	5	1	249.55	91.35	76.65	79.925	1.625	57.4	93.975	19.425	35	304.1	126	76.65	94.825	6.625
38	1	1	2	3	3	7	37	69	85.5	1.59	1	2	NA	2	2	2	2	2	2	2	2	2	6	4	2	0	NA	NA	NA	NA	2	0	NA	NA	2	153.475	84.175	66.675	2.625	0	66.675	0	2.625	50	153.475	84.175	66.675	2.625	0
39	1	1	3	3	3	99	28	65	79	1.67	1	1	1	2	2	2	2	2	2	2	2	1	9	1	2	0	NA	NA	NA	NA	2	0	NA	NA	2	126.95	27.3	88.2	11.45	0	37.625	60.2	5.85	53	162.175	50.225	82.425	29.525	0
41	1	1	3	4	3	7	34	58	69	NA	1	1	3	2	2	2	2	2	2	2	2	2	NA	NA	NA	NA	NA	NA	NA	NA	2	0	NA	NA	2	44.675	9.45	29.05	6.175	0	24.675	0	6.175	44	67.85	22.4	37.8	7.65	0
42	2	2	4	4	3	7	35	72	82	1.54	1	1	4	2	2	2	2	2	2	2	2	1	10	3	4	0	NA	NA	NA	NA	2	0	NA	NA	1	218.225	35.875	94.5	87.85	0	114.425	0	14.2	55	220.4	50.75	78.75	89.275	1.625
43	1	1	4	4	3	7	36	55	61	1.64	1	1	3	2	2	2	2	2	2	2	2	1	16	5	2	0	NA	NA	NA	NA	2	0	NA	NA	2	222.175	104.825	81.025	36.325	0	78.4	92.225	9.55	57	178.6	89.6	72.975	16.025	0
44	1	1	4	4	3	99	30	58	NA	1.63	1	1	2	2	2	2	2	2	2	2	2	1	3	3	2	0	NA	NA	NA	NA	1	8	5	60	1	218	78.75	107.275	27.1	4.875	94.15	0	24.975	48	151.8	47.95	70.525	31.7	1.625
46	1	1	3	4	3	6	34	50	72	1.59	1	1	3	2	2	2	2	2	2	2	2	1	17	2	2	0	NA	NA	NA	NA	2	0	NA	NA	2	91.1	42.7	42.35	6.05	0	37.975	0	6.05	53	107.4	30.45	65.8	11.15	0
48	1	1	2	2	3	99	36	70	89	1.62	1	1	3	2	2	2	2	2	2	2	2	1	12	0	2	2	NA	NA	NA	NA	2	0	NA	NA	2	249.5	33.95	133.525	80.4	1.625	82.95	120.75	7.475	45	163.525	26.775	63.875	71.25	1.625
50	2	2	2	2	2	7	26	54	61.5	1.69	1	1	3	2	2	2	2	2	2	2	2	4	NA	2	2	0	NA	NA	NA	NA	2	0	NA	NA	2	194.85	53.9	86.45	54.5	0	123.725	17.85	2	52	190.575	58.8	68.95	62.825	0
51	1	1	3	2	3	7	28	62	69	1.62	1	1	3	2	2	2	2	2	2	2	2	3	NA	2	2	0	NA	NA	NA	NA	2	0	NA	NA	2	174.075	41.825	92.05	40.2	0	98.65	0	0	47	129.3	9.45	112.35	7.5	0
52	2	2	2	2	3	6	29	75	83	1.59	1	1	3	2	2	2	2	2	2	2	2	2	4	2	2	0	NA	NA	NA	NA	2	0	NA	NA	2	156.6	103.6	34.475	16.9	1.625	35.35	72.45	2.425	48	192.25	92.75	71.4	28.1	0
53	1	1	2	2	3	7	27	69	77	1.65	1	1	3	2	2	2	2	2	2	2	2	2	5	2	1	0	NA	NA	NA	NA	2	0	NA	NA	2	238.875	101.675	134.575	2.625	0	88.375	79.8	2.625	54	237.825	91.175	146.65	0	0
54	1	1	4	2	2	7	26	52	57.5	1.56	1	1	3	2	2	2	2	2	2	2	2	1	10	4	2	0	NA	NA	NA	NA	1	2	2	60	2	147.1	43.05	97.475	6.575	0	51.275	85.575	0.8	58	204.275	43.05	84.35	75.25	1.625
55	1	1	4	2	2	7	26	72	81	1.8	1	2	NA	2	2	2	2	2	2	2	2	1	3	6	2	0	NA	NA	NA	NA	1	2	2	60	2	159.475	42	50.925	66.55	0	47.95	72.975	6.175	50	150.175	51.45	77.175	21.55	0
56	1	1	3	2	3	7	27	NA	NA	1.7	1	1	6	2	2	2	2	2	2	2	2	1	18	4	2	1	3.3	NA	NA	NA	2	0	NA	NA	2	513.475	55.3	244.3	210.5	3.375	324.775	134.925	11.95	50	285.4	63	157.85	62.925	1.625
57	1	1	2	1	3	7	35	65	77	NA	1	2	NA	2	2	2	2	2	2	2	2	4	NA	3	2	1	3.48	NA	NA	NA	2	0	NA	NA	2	257.2	16.45	190.4	50.35	0	222.375	0	5.25	58	126.425	16.45	87.675	22.3	0
58	1	1	2	1	3	7	35	58	63	1.6	1	2	NA	2	2	2	2	2	2	2	2	2	19	2	3	1	2.93	NA	NA	NA	2	0	NA	NA	2	122.85	31.5	70.7	20.65	0	78.575	8.575	2.625	NA	88.2	9.1	61.95	17.15	0
59	1	1	4	1	3	7	36	77	92	1.7	1	1	2	2	2	2	2	2	2	2	2	1	20	4	2	0	NA	NA	NA	NA	1	2	2	60	1	251.95	85.75	75.775	80.675	9.75	98.75	44.625	28.25	56	167.8	91	46.375	30.425	0
60	2	2	3	1	3	6	32	68	77	1.6	1	1	NA	2	2	2	2	2	2	2	2	4	NA	0	3	0	NA	NA	NA	NA	1	9	2	60	2	72.2	15.75	44.8	11.65	0	40.425	0	6.05	44	56.175	28	22.925	5.25	0
61	1	1	3	1	3	7	33	56	68	1.65	1	1	2	2	2	2	2	2	2	2	2	4	NA	0	2	0	NA	NA	NA	NA	2	0	NA	NA	2	195.4	20.825	112.175	62.4	0	151.55	0	6.05	54	125.325	22.75	68.95	32	1.625
62	1	1	4	1	3	6	36	55	70	NA	1	2	NA	2	2	2	2	2	2	2	2	4	NA	4	1	NA	NA	NA	NA	NA	2	0	NA	NA	2	163.625	56.175	81.025	26.425	0	76.65	0	2.625	50	188	52.15	105.875	29.975	0
64	1	1	4	3	3	7	31	59	67.5	1.69	1	2	NA	2	2	2	2	2	2	2	2	4	NA	6	2	0	NA	NA	NA	NA	2	0	NA	NA	2	202.175	57.4	64.575	78.575	1.625	134.575	0	10.2	58	115.6	21.7	46.55	47.35	0
66	1	1	4	3	3	7	37	66	80	1.77	1	2	NA	2	2	2	2	2	2	2	2	1	3	6	2	0	NA	NA	NA	NA	1	10	4	60	2	297.925	104.825	113.75	74.475	4.875	64.275	113.925	20.325	58	276.85	104.825	86.8	80.35	4.875
67	1	1	3	3	3	6	27	54	63	1.65	1	2	NA	2	2	2	2	2	2	2	2	1	21	4	2	0	NA	NA	NA	NA	1	11	2	90	2	169.175	29.575	52.85	85.125	1.625	29.225	86.275	12.725	59	249.75	24.15	44.1	181.5	0
68	1	1	4	3	3	7	30	62	71	1.69	1	2	NA	2	2	2	2	2	2	2	2	1	22	6	2	0	NA	NA	NA	NA	2	0	NA	NA	2	173.325	84	62.475	26.85	0	49.35	0	10.05	49	181.475	65.275	70	46.2	0
69	1	1	3	3	3	7	28	57	63	1.67	1	1	2	2	2	2	2	2	2	2	2	2	23	3	2	0	NA	NA	NA	NA	1	2	4	30	1	400.2	149.45	94.5	154.625	1.625	70.875	127.4	43.9	52	379.6	116.9	151.375	109.7	1.625
70	1	1	4	3	3	6	29	67	73.5	1.68	1	1	2	2	2	2	2	2	2	2	2	1	10	5	2	0	NA	NA	NA	NA	1	4	2	45	1	505.825	38.675	162.925	299.35	4.875	58.5	308.7	30.825	56	511.05	47.95	175	278.35	9.75
71	1	1	3	3	3	6	30	59	70	1.6	1	1	3	2	2	2	2	2	2	2	2	1	15	4	2	0	NA	NA	NA	NA	1	2	2	60	2	116.5	24.15	81.2	11.15	0	76.825	0	11.15	56	104.25	21.525	77.7	5.025	0
74	1	1	3	4	3	7	28	56	60	1.54	1	2	NA	2	2	2	2	2	2	2	2	1	6	2	1	0	NA	NA	NA	NA	1	13	1	60	2	98.175	19.25	51.625	27.3	0	40.25	27.3	2.8	55	84.275	19.25	26.075	38.95	0
75	2	2	4	4	3	7	35	NA	NA	1.55	1	1	4	2	2	2	2	2	2	2	2	1	27	4	2	0	NA	NA	NA	NA	1	12	2	40	2	442.975	22.75	166.6	248.75	4.875	198.275	166.95	34.875	58	234.925	68.425	99.4	65.475	1.625
76	1	1	3	4	3	7	32	54	NA	1.6	1	1	3	2	2	2	2	2	2	2	2	1	26	1	2	0	NA	NA	NA	NA	1	6	2	1	1	211.675	22.75	146.125	42.8	0	182.875	0	6.05	47	229.375	38.5	125.475	65.4	0
79	2	2	3	4	3	7	31	69	79	1.8	1	1	3	2	2	2	2	2	2	2	2	2	28	4	2	0	NA	NA	NA	NA	1	6	5	60	1	273.5	132.125	111.3	28.45	1.625	87.675	92.225	17.3	53	243.3	105.35	107.45	25.625	4.875
80	1	1	3	4	3	7	32	60	70	1.67	1	1	3	2	2	2	2	2	2	2	2	2	31	0	2	0	NA	NA	NA	NA	1	14	2	60	9	193.5	57.4	107.8	26.675	1.625	84.175	38.5	17.45	56	317.725	51.275	115.85	148.975	1.625
83	1	1	3	4	3	7	32	54	65	1.56	1	2	NA	2	2	2	2	2	2	2	2	4	NA	6	2	0	NA	NA	NA	NA	2	0	NA	NA	2	206.1	76.3	116.9	12.9	0	112.525	0	12.9	54	201.1	64.75	116.2	20.15	0
84	1	1	3	4	3	7	30	95	99.5	1.53	1	1	3	2	2	2	2	2	2	2	2	2	15	3	2	0	NA	NA	NA	NA	2	0	NA	NA	2	239	61.6	121.45	54.325	1.625	105.575	76.475	8.825	44	239	61.6	121.45	54.325	1.625
85	1	1	2	4	3	7	35	78	88	1.69	1	1	3	2	2	2	2	2	2	2	2	1	4	2	2	0	NA	NA	NA	NA	2	0	NA	NA	2	270.825	22.05	114.625	134.15	0	33.25	211.575	2.375	48	295.65	21.35	120.4	153.9	0
86	2	2	4	2	3	6	27	60	70	1.63	1	2	NA	2	2	2	2	2	2	2	2	4	NA	1	0	0	NA	NA	NA	NA	2	0	NA	NA	2	242.85	154.875	74.725	13.25	0	42.35	91.7	2.4	52	226.875	154.875	50.575	21.425	0
87	1	1	2	2	3	3	27	66.5	77	1.63	1	1	8	2	2	2	2	2	2	2	2	4	NA	0	1	1	3	NA	NA	NA	2	0	NA	NA	2	315.725	69.3	166.6	79.825	0	200.325	52.85	1.125	37	NA	NA	NA	NA	NA
91	1	1	3	2	3	7	27	57.5	65.5	1.6	1	1	2	2	2	2	2	2	2	2	2	1	1	4	NA	2	NA	NA	NA	NA	2	0	NA	NA	2	259.9	49.7	177.975	32.225	0	100.1	96.775	7.2	52	238.25	47.95	167.475	21.2	1.625
98	1	1	3	2	3	NA	27	62	74.5	1.6	1	1	2	2	2	2	2	2	2	2	2	1	35	4	2	0	NA	NA	NA	NA	2	NA	NA	NA	2	148.35	93.275	32.025	23.05	0	28.175	70.875	5.025	60	166.325	93.275	51.8	21.25	0
104	1	1	3	3	3	NA	29	53	62.5	1.67	1	1	2	2	2	2	2	2	2	2	2	1	15	5	2	0	NA	NA	NA	NA	2	NA	NA	NA	2	201.05	109.9	54.95	34.575	1.625	59.325	92.225	2.425	51	173.8	104.65	50.225	18.925	0
105	1	1	4	3	3	NA	28	62	71	1.58	1	1	2	2	2	2	2	2	2	2	2	1	37	4	2	0	NA	NA	NA	NA	2	NA	NA	NA	2	247.825	91.35	123.375	28.225	4.875	115.15	76.825	20.325	58	218.175	97.65	74.375	44.525	1.625
115	1	1	3	4	3	NA	35	NA	NA	1.62	1	2	NA	2	2	2	2	2	2	2	2	1	40	4	2	1	2.8	NA	NA	NA	2	NA	NA	NA	2	154.725	11.55	98.525	44.65	0	127.875	0	15.3	58	137.775	13.3	70.875	53.6	0
150	1	1	3	6	1	NA	12	56	57.5	1.58	1	1	17	2	2	2	2	2	2	2	2	2	15	5	2	0	NA	NA	NA	NA	2	2	NA	NA	2	195.325	74.55	82.425	36.725	1.625	59.9	104.125	2.775	52	222.25	88.9	82.075	51.275	0
151	1	1	4	6	1	NA	13	55	59	1.64	1	1	17	2	2	2	2	2	2	2	2	1	40	2	1	0	NA	NA	NA	NA	1	2	3	75	2	112.7	41.65	71.05	0	0	62.825	3.85	0	55	143.625	41.65	99.575	2.4	0
152	1	1	2	6	1	NA	12	108	109.5	1.65	1	1	8	2	2	2	2	2	2	2	2	4	NA	1	2	0	NA	NA	NA	NA	2	NA	NA	NA	2	139.75	60.725	65.625	13.4	0	65.625	0	0.8	37	NA	NA	NA	NA	NA
153	1	1	4	6	1	NA	12	65	68.8	1.63	1	2	NA	2	2	2	2	2	2	2	2	4	NA	2	2	0	NA	NA	NA	NA	2	2	NA	NA	2	168.8	76.3	55.65	36.85	0	63.525	0	0.8	45	121.725	57.4	34.475	29.85	0
155	2	2	3	6	1	NA	12.3	59	62.2	1.6	1	1	8	2	2	2	2	2	2	2	2	1	15	1	1	NA	NA	NA	NA	NA	2	NA	NA	NA	2	138.425	78.75	52.675	7	0	48.3	67.2	0	55	138.25	81.9	56.35	0	0
156	1	1	4	6	1	NA	13	62	67.1	1.71	1	1	23	2	2	2	2	2	2	2	2	1	51	6	2	1	3.64	NA	NA	NA	1	4	1	50	2	237.55	89.775	104.475	43.3	0	113.75	76.3	14.95	57	241.375	89.6	93.625	58.15	0
157	1	1	3	6	1	NA	11.3	75	79	1.59	1	2	NA	2	2	2	2	2	2	2	2	4	NA	3	2	NA	NA	NA	NA	NA	2	NA	NA	NA	2	256.025	35	149.275	71.75	0	160.65	0	0	54	148.05	47.95	83.3	16.8	0
165	2	2	3	6	2	NA	13.4	55	62	1.59	1	1	NA	2	2	2	2	2	2	2	2	5	NA	NA	NA	NA	NA	NA	NA	NA	2	NA	NA	NA	2	170.975	78.575	51.275	41.125	0	5.95	142.275	0	55	NA	NA	NA	NA	NA
166	2	2	2	6	1	NA	12.5	70	76.5	1.67	1	1	12	2	2	2	2	2	2	2	2	1	39	5	2	1	2.235	NA	NA	NA	2	NA	NA	NA	2	407.525	4.375	228.375	174.775	0	146.125	215.775	2.4	52	475.7	18.55	208.25	248.9	0
169	1	1	1	6	1	NA	12.2	69	72.8	1.55	1	1	8	2	2	2	2	2	2	2	2	1	53	3	1	1	2.75	NA	NA	NA	2	NA	NA	NA	2	250.25	26.425	160.825	63	0	70.7	140	0	42	223.65	26.25	134.4	63	0
171	1	1	2	6	1	NA	12	61	58.5	1.55	1	1	8	2	2	2	2	2	2	2	2	1	46	2	NA	NA	NA	NA	NA	NA	2	NA	NA	NA	2	260.925	32.2	83.125	145.6	0	78.75	138.6	0	42	354.725	22.75	37.975	294	0
172	1	1	4	6	1	NA	12.1	54	56	1.57	1	1	8	2	2	2	2	2	2	2	2	1	3	5	2	0	NA	NA	NA	NA	2	NA	NA	NA	2	190.4	40.075	137.55	12.775	0	86.975	54.775	0	60	196.175	51.275	132.125	12.775	0
173	1	1	3	6	1	NA	12.2	65	67.5	1.57	1	1	8	2	2	2	2	2	2	2	2	1	41	1	1	0	NA	NA	NA	NA	2	NA	NA	NA	2	275.175	21	167.65	86.525	0	70.875	161.175	10.75	47	468.125	29.4	163.45	275.275	0
174	1	1	4	6	1	NA	12.4	60	61.7	1.71	1	1	8	2	2	2	2	2	2	2	2	1	10	3	2	2	3.55	NA	NA	NA	1	4	3	60	1	299.125	55.125	99.4	144.6	0	92.4	168.35	11.25	57	221.275	57.75	96.775	65.125	1.625
176	1	1	3	6	1	NA	12.3	70	71	1.69	1	1	8	2	2	2	2	2	2	2	2	2	15	2	2	1	2.95	NA	NA	NA	1	9	2	60	2	248.6	88.2	118.825	41.575	0	133.35	82.075	0.8	45	229.275	88.2	108.85	32.225	0
178	1	1	4	6	2	NA	21.2	75	82	1.61	1	1	28	2	2	2	2	2	2	2	2	1	40	4	2	1	NA	NA	NA	NA	2	0	NA	NA	2	186.4	88.9	63.525	33.975	0	46.55	82.075	1.95	43	231.775	85.4	90.65	55.725	0
180	1	1	3	6	2	NA	20.4	100	109.4	1.67	1	2	NA	2	2	2	2	2	2	2	2	2	19	1	1	1	3.55	NA	NA	NA	2	NA	NA	NA	2	271.4	7.525	107.45	156.425	0	84.35	93.975	11.7	52	281.175	11.9	71.925	197.35	0
184	1	1	3	6	2	NA	21.2	47	56.5	1.53	1	1	3	2	2	2	2	2	2	2	2	1	54	3	2	0	NA	NA	NA	NA	2	NA	NA	NA	2	234.675	9.625	145.775	77.65	1.625	81.9	113.925	6.3	48	215.775	7.7	148.4	58.05	1.625
187	1	1	3	6	2	NA	21.6	56	61.9	1.58	1	1	8	2	2	2	2	2	2	2	2	2	15	4	2	0	NA	NA	NA	NA	2	NA	NA	NA	2	198.925	74.55	82.425	40.325	1.625	58.8	104.125	7.475	59	222.425	77.7	82.425	60.675	1.625
188	1	1	4	6	2	NA	21.1	55	63.7	1.64	1	1	30	2	2	2	2	2	2	2	2	2	55	2	1	0	NA	NA	NA	NA	1	20	3	75	2	108.1	41.65	64.05	2.4	0	60.2	3.85	2.4	55	142.075	47.95	84.525	9.6	0
189	1	1	4	6	2	NA	21	65	70.1	1.63	1	1	3	2	2	2	2	2	2	2	2	4	NA	2	2	0	NA	NA	NA	NA	2	NA	NA	NA	2	108.275	44.45	32.375	31.45	0	33.25	0	2.4	49	96.025	40.25	42.525	13.25	0
191	2	2	3	6	2	NA	21.3	59	66	1.6	1	1	30	2	2	2	2	2	2	2	2	1	15	1	1	0	NA	NA	NA	NA	2	NA	NA	NA	2	138.45	71.575	39.55	27.325	0	31.325	89.075	2.3	57	127.6	76.65	37.275	13.675	0
192	1	1	4	6	2	NA	22.1	62	71	1.71	1	2	NA	2	2	2	2	2	2	2	2	1	51	6	2	1	3.64	NA	NA	NA	1	4	1	50	2	250.025	91.875	97.65	60.5	0	126.525	75.25	2.4	55	235.675	103.075	66.325	66.275	0
193	1	1	3	6	2	NA	21.4	75	82.5	1.59	1	2	NA	2	2	2	2	2	2	2	2	4	NA	3	2	0	NA	NA	NA	NA	2	NA	NA	NA	2	174.55	52.15	100.8	21.6	0	96.425	0	4.8	54	172.275	62.125	83.3	26.85	0
195	1	1	3	6	2	NA	21.5	84	85.9	1.55	1	1	31	2	2	2	2	2	2	2	1	2	15	3	2	1	2.97	NA	NA	NA	2	NA	NA	NA	2	205.65	78.75	68.075	58.825	0	65.45	115.325	1.95	56	186.775	85.75	49.7	51.325	0
[truncated: 48 more columns]
